# Supplementary material for: Cardiac Hemangioma Mimicking Infective Endocarditis
Source: Diagnostics (Basel). 2024 Sep 24;14(19):2109. doi: 10.3390/diagnostics14192109 (PMC11475683; doi:10.3390/diagnostics14192109)
Supplement: Supplementary file 1 [file diagnostics-14-02109-s001.zip]

Archive with 7 entries (7 files):
- Supplementary Table.pdf
- Video S1.avi
- Video S2.avi
- Video S3.avi
- Video S4 LAD.avi
- Video S5 LCX.avi
- Video S6 RCA.avi
